# Supplementary material for: Translational regulation and protein-coding capacity of the 5′ untranslated region of human TREM2
Source: Commun Biol. 2023 Jun 8;6:616. doi: 10.1038/s42003-023-04998-6 (PMC10250343; doi:10.1038/s42003-023-04998-6)
Supplement: Supplementary file 3 — Supplementary Data 1 [file 42003_2023_4998_MOESM3_ESM.xlsx]

## Sheet: Figure 1
Figure 1d: Relative TREM2 protein expression to HSP60
	TREM2				HSP60				Relative value
	1	2	3	4	1	2	3	4	1	2	3	4
none	1303.15	4735.94	4332.72	3345.48	735.646	2740.02	2492.22	2353.99	1.77143	1.72843	1.7385	1.42119
human	754.949	1020.99	1110.4	1465.45	729.362	2072.59	2266.22	2630.4	1.03508	0.492613	0.48998	0.557121
chimpanzee	1000.4	2770.47	1995.39	2338.94	647.668	1967.57	2246.66	3035.07	1.54461	1.40806	0.888162	0.770639
marmoset	961.362	3348.69	1962.31	3198.22	582.371	1937.11	2576.48	3077.99	1.65077	1.7287	0.761623	1.03906
mouse	1541.73	4585.28	6789.14	6474.21	522.121	1770.41	2828.23	2823.67	2.95282	2.58995	2.40049	2.29283

## Sheet: Figure 2
Figure 2c: Relative TREM2 protein expression to HSP60
	TREM2			HSP60			Relative value
	1	2	3	1	2	3	1	2	3
none	971.928	723.501	755.999	524.098	428.832	512.846	1.85448	1.68714	1.47412
WT	428.855	309.402	279.244	564.761	431.724	413.388	0.759357	0.716666	0.675501
Mu	1432.55	944.12	1004.13	528.744	465.552	499.164	2.70934	2.02796	2.01163
Figure 2d: Relative TREM2 mRNA to ACTB
	TREM2			ACTB			Relative value
	1	2	3	1	2	3	1	2	3
none	0.0137	0.01213	0.01065	0.01481	0.01376	0.0122	0.925051	0.881541	0.872951
WT	0.01483	0.01713	0.01571	0.01304	0.01638	0.01835	1.13727	1.04579	0.856131
Mu	0.01538	0.01909	0.01594	0.01471	0.01911	0.01616	1.04555	0.998953	0.986386
Md	0.01473	0.01441	0.01606	0.01367	0.01432	0.01563	1.07754	1.00628	1.02751
Mud	0.01462	0.01979	0.01909	0.01148	0.01573	0.01627	1.27352	1.25811	1.17333

## Sheet: Figure 5
Figure 5b: Quantification of dTREM2 from the 5′-UTR-none cells
	Normalization factor = (reference lane intensity) / (total lane intensity)
	Normalized intensity = (Band intensity of TREM2) x (Normalization factor)
	Total protein				Normalization factor				Band intensity of TREM2				Normalized intensity
	1	2	3	4	1	2	3	4	1	2	3	4	1	2	3	4
- (reference)	60154.9	59678.4	61109.3	57500.1	1	1	1	1	1156.8	2071.11	1584.49	1372.84	1156.8	2071.11	1584.49	1372.84
-AA	61767.1	60196.6	62262	59392.8	0.973898	0.991392	0.981487	0.968133	1336.34	2211.19	1404.78	2041.86	1301.46	2192.15	1378.78	1976.8
BafA1	60750	60537.8	61806.9	58886.9	0.990204	0.985803	0.988714	0.97645	1520.46	1368.53	1574.64	2001.75	1505.57	1349.1	1556.86	1954.61
MG132	59976.6	59823.1	61853.9	58390.1	1.00297	0.997582	0.987963	0.984758	979.909	1360.45	1096.27	1634.86	982.822	1357.16	1083.07	1609.94
poly(I:C)	60671.1	59568.8	61538.4	57743.7	0.991492	1.00184	0.993027	0.995781	1467.5	1295.48	1090.33	2041.32	1455.01	1297.86	1082.72	2032.71
LPS	60646	60581.1	61303.3	57806.4	0.991902	0.985099	0.996835	0.994702	1022.26	1601.42	1789.77	2145.4	1013.98	1577.56	1784.1	2134.04
Figure 5c: Quantification of dTREM2 from the 5′-UTR-WT cells
	Total protein				Normalization factor				Band intensity of TREM2				Normalized intensity
	1	2	3	4	1	2	3	4	1	2	3	4	1	2	3	4
- (reference)	61010.9	60470.1	61425.6	57833.2	1	1	1	1	530.76	559.861	492.519	596.206	530.76	559.861	492.519	596.206
-AA	60160.2	60450.1	61060.1	57465.6	1.01414	1.00033	1.00599	1.0064	292.797	315.047	353.77	391.758	296.938	315.151	355.888	394.264
BafA1	59716.1	60421.1	61199.4	58225.1	1.02168	1.00081	1.0037	0.99327	624.617	600.974	454.887	470.761	638.161	601.461	456.568	467.593
MG132	60787.1	60576.3	61427.7	58117.7	1.00368	0.998246	0.999966	0.995104	640.529	461.761	316.141	368.619	642.888	460.951	316.13	366.814
poly(I:C)	60578.5	60527.9	60502.9	56537.1	1.00714	0.999044	1.01525	1.02293	385.685	388.119	307.36	244.25	388.438	387.748	312.047	249.85
LPS	59099.1	60029.8	60165.4	54926.3	1.03235	1.00733	1.02094	1.05292	531.076	526.548	456.201	314.088	548.255	530.41	465.756	330.711

## Sheet: Supplementary Figure 2b
Supplementary Figure 2b: Quantification of the usage of the initiation codon
GSE208041
	vehicle-1		vehicle-2		vehicle-3		vehicle-4		LPS-1		LPS-2		LPS-3		LPS+Dex-1		LPS+Dex-2		LPS+Dex-3
	uAUG	dAUG	uAUG	dAUG	uAUG	dAUG	uAUG	dAUG	uAUG	dAUG	uAUG	dAUG	uAUG	dAUG	uAUG	dAUG	uAUG	dAUG	uAUG	dAUG
read count	26	47	39	172	11	58	88	327	17	58	7	34	11	56	15	62	5	45	4	50
GSE149805
	8wk-1		8wk-2		8wk-3		16wk-1		16wk-2		16wk-3		24wk-1		24wk-2		24wk-3
	uAUG	dAUG	uAUG	dAUG	uAUG	dAUG	uAUG	dAUG	uAUG	dAUG	uAUG	dAUG	uAUG	dAUG	uAUG	dAUG	uAUG	dAUG
read count	3	48	29	597	8	336	17	393	48	751	21	273	2	108	15	230	3	303
	8wk-PrD-1		8wk-PrD-2		8wk-PrD-3		16wk-PrD-1		16wk-PrD-2		16wk-PrD-3		24wk-PrD-1		24wk-PrD-2		24wk-PrD-3
	uAUG	dAUG	uAUG	dAUG	uAUG	dAUG	uAUG	dAUG	uAUG	dAUG	uAUG	dAUG	uAUG	dAUG	uAUG	dAUG	uAUG	dAUG
read count	3	75	7	397	13	291	0	288	2	297	5	411	12	208	9	489	4	423
